# Supplementary material for: Molecular Dynamics Study of α-Synuclein Domain Deletion Mutant Monomers
Source: Biomolecules. 2025 Nov 10;15(11):1577. doi: 10.3390/biom15111577 (PMC12650653; doi:10.3390/biom15111577)
Supplement: Supplementary file 1 [file biomolecules-15-01577-s001.zip]

Archive with 1 entries (1 files):
- biomolecules-3463522-supplementary.pdf
